# Supplementary material for: A549 cells contain enlarged mitochondria with independently functional clustered mtDNA nucleoids
Source: PLoS One. 2021 Mar 25;16(3):e0249047. doi: 10.1371/journal.pone.0249047 (PMC7993880; doi:10.1371/journal.pone.0249047)
Supplement: S1 Video — (ZIP) [file pone.0249047.s004.zip]

Archive with 2 entries (2 files):
- V1 final.avi
- V2 final.avi
